# Supplementary material for: Surgical and Functional Outcome after Resection of 64 Petroclival Meningiomas
Source: Cancers (Basel). 2022 Sep 17;14(18):4517. doi: 10.3390/cancers14184517 (PMC9496694; doi:10.3390/cancers14184517)
Supplement: Supplementary file 1 [file cancers-14-04517-s001.zip]

Archive with 1 entries (1 files):
- cancers-1901850-supplementary.pdf
